# Supplementary material for: Glaucoma through Animal’s Eyes: Insights from the Evolution of Intraocular Pressure in Mammals and Birds
Source: Animals (Basel). 2022 Aug 10;12(16):2027. doi: 10.3390/ani12162027 (PMC9404445; doi:10.3390/ani12162027)
Supplement: Supplementary file 1 [file animals-12-02027-s001.zip]

Archive with 3 entries (3 files):
- Supplementary document 1.pdf
- Table S1.pdf
- Table S2.xlsx
