# Supplementary material for: Glaucoma through Animal’s Eyes: Insights from the Evolution of Intraocular Pressure in Mammals and Birds
Source: Animals (Basel). 2022 Aug 10;12(16):2027. doi: 10.3390/ani12162027 (PMC9404445; doi:10.3390/ani12162027)
Supplement: Supplementary file 1 [file animals-12-02027-s001.zip › Table S2.xlsx]

## Sheet: Mammals
Species	Common name	Mean IOP (mmHg)	Standard Deviation (mmHg)	Source	Mean blood pressure (mmHg)	Standard Deviation (mmHg)	Source	Habitat	Diet	Longevity (year)	Type of tonometer (1=applanation;2=rebound;3=both; 4= monometer; 5= schiotz )	Sedated?	Healthy?	Cornea Rigidity	Central Cornea Thickness (μm)	Source for Central corneal thickness (CCT)
Acinonyx jubatus	Cheetah	31.4	± 5.01	[23]				Terrestrial	Carnivore		2	Yes	Yes			Boucher, C. J. (2017). Prevalence of ocular pathology in adult captive cheetahs (Acinonyx jubatus) (Doctoral dissertation, University of Pretoria).
Addax nasomaculatus	Addax	11.2	6.27	[85]				Terrestrial	Herbivore	28	1	Yes	Yes
Aepyceros melampus	Impala	8	2.35	[85]	128	2	[48]	Terrestrial	Herbivore		1	Yes	Yes
Arctocephalus australis	South American Fur Seal	17.52	3.58	[79]	104.5	19.5	[15]	Aquatic	Carnivore	30.6	1	Yes	Yes
Arctocephalus pusillus	Brown Fur Seal	31.5	1.37	[85]	100	21	[15]	Aquatic	Carnivore	32.1	1	Yes	No
Bos taurus	Cow	25.68	27.34	[57,71,72,85]	135	25	[40]	Terrestrial	Herbivore	20	3	Mixed	Yes		799.44	Kurt, B. K. (2021). Central corneal thickness increases with age in cattle. Large Animal Review, 27(4), 195-198.
Bubalus bubalis	Water Buffalo	33	1.5	[13]				Terrestrial	Herbivore		1	Yes	Yes		1220	Kassab, A. (2012). Ultrasonographic and macroscopic anatomy of the enucleated eyes of the buffalo (Bos bubalis) and the one‐humped camel (Camelus dromedarius) of different ages. Anatomia, histologia, embryologia, 41(1), 7-11.
Canis lupus	Wolf/Dog	12.79	2.93	[32,43,51,85]	145	26	[24,77]	Terrestrial	Carnivore	20.6	3	Yes	Yes	1.3 kPa	600	Leonard, B. C., Cosert, K., Winkler, M., Marangakis, A., Thomasy, S. M., Murphy, C. J., ... & Raghunathan, V. K. (2019). Stromal collagen arrangement correlates with stiffness of the canine cornea. Bioengineering, 7(1), 4.
Capra aegagrus	Wild Goat	10.91	9.02	[21,71,72,85]	124.2	22.49	[76]	Terrestrial	Herbivore		3	Mixed	Yes		510	Ribeiro, A. P., Silva, M. L., Rosa, J. P., Souza, S. F., Teixeira, I. A., & Laus, J. L. (2009). Ultrasonographic and echobiometric findings in the eyes of Saanen goats of different ages. Veterinary ophthalmology, 12(5), 313-317.
Capra ibex	Alpine Ibex	13.1	2.43	[59]				Terrestrial	Herbivore		1	No	Yes
Capra nubiana	Nubian Ibex	17.95	9.09	[85]	145	38	[61]	Terrestrial	Herbivore	22.4	1	Yes	Yes
Castor canadensis	American Beaver	17.95	9.09	[85]				Aquatic	Herbivore	23.4	1	Yes	Yes
Cavia porcellus	Guinea Pig	15.4	1.31	[25,35,69]	94	2.2	[58]	Terrestrial	Herbivore	12	3	Mixed	Yes		227.85	Cafaro, T. A., Ortiz, S. G., Maldonado, C., Espósito, F. A., Croxatto, J. O., Berra, A., ... & Serra, H. M. (2009). The cornea of Guinea pig: structural and functional studies. Veterinary ophthalmology, 12(4), 234-241.
Ceratotherium simum	White rhinoceros	32.1	20.38	[85]	180	32	[45]	Terrestrial	Herbivore	45	1	Yes	Yes		1300	Bapodra, P., & Wolfe, B. A. (2014). Baseline assessment of ophthalmic parameters in the greater one-horned rhinoceros (rhinoceros unicornis). Journal of Zoo and Wildlife Medicine, 45(4), 859-865.
Cerdocyon thous	Crab-eating Fox	11.2	4.565	[26]				Terrestrial	Omnivore	12.7	2	Yes	Yes		530	Laus, J. L., & Aldrovani, M. Parâmetros oftálmicos em cachorro-do-mato (Cerdocyon thous, Linnaeus, 1766).
Chinchilla chinchilla	Short-tailed Chinchilla	17.76	12.18	[27,85]				Terrestrial	Herbivore		1	No	Yes
Chrysocyon brachyurus	Maned Wolf	15.5	4.385	[26,47]				Terrestrial	Omnivore	16.8	3	Yes	Yes		1589	Paszta, W., Klećkowska-Nawrot, J. E., & Goździewska-Harłajczuk, K. (2021). Anatomical and morphometric evaluation of the orbit, eye tunics, eyelids and orbital glands of the captive females of the South African painted dog (Lycaon pictus pictus Temminck, 1820)(Caniformia: Canidae). Plos one, 16(4), e0249368.
Cuniculus paca	Lowland Paca	6.34	0.43	[16]				Terrestrial	Herbivore	16.3	1	Yes	Yes		350	Balthazar da Silveira, C. P., Lima, T. B., Crivelaro, R. M., de Lacerda, L. C., Pádua, I. R., Renzo, R., ... & Laus, J. L. (2018). Ophthalmic parameters in adult lowland paca (Cuniculus paca) raised in captivity. Veterinary ophthalmology, 21(1), 42-47.
Cynomys ludovicianus	Black-tailed Prairie Dog	7.7	2.2	[65]				Terrestrial	Herbivore	11	2	Yes	Yes
Dama dama	Fallow Deer	12.79	6.06	[59,70,85]	125	24	[60]	Terrestrial	Herbivore		3	Mixed	Yes
Delphinapterus leucas	Beluga Whale	25	Not Given	[30]				Aquatic	Carnivore		2	No	Yes
Equus africanus	African Wild Donkey	23.22	5.38	[46]				Terrestrial	Herbivore	21.1	3	No	Yes
Equus ferus	Horse	24.64	2.21	[11,36,40,64,85]	112	14	[40]	Terrestrial	Herbivore	40	3	Mixed	Yes		893	Andrew, S. E., Ramsey, D. T., Hauptman, J. G., & Brooks, D. E. (2001). Density of corneal endothelial cells and corneal thickness in eyes of euthanatized horses. American Journal of Veterinary Research, 62(4), 479-482.
Equus quagga	Plains Zebra	26.26	2.02	[85]				Terrestrial	Herbivore	38	1	Yes	Yes
Eudorcas thomsonii	Thomson’s Gazelle	7.6	3.14	[85]				Terrestrial	Herbivore	20	1	Yes	Yes
Felis catus	Cat	19.3	8.19	[1,9,85]	125	11	[9,24]	Terrestrial	Carnivore	30	2	Mixed	Yes		578	Gilger, B. C., Wright, J. C., Whitley, R. D., & McLaughlin, S. A. (1993). Corneal thickness measured by ultrasonic pachymetry in cats. American journal of veterinary research, 54(2), 228-230.
Gorilla gorilla	Western Gorilla	12	8.43	[85]				Terrestrial	Herbivore	60.1	4	Yes	Yes		489	Liang, D., Alvarado, T. P., Oral, D., Vargas, J. M., Denena, M. M., & McCulley, J. P. (2005). Ophthalmic examination of the captive western lowland gorilla (Gorilla gorilla gorilla). Journal of zoo and wildlife medicine, 36(3), 430-433.
Grampus griseus	Risso’s Dolphin	28.1	1.67	[85]				Aquatic	Carnivore	42.5	1	Yes	Yes
Hemiechinus auritus	Long-eared Hedgehog	20.1	7.84	[85]				Terrestrial	Omnivore	7.6	1	Yes	Yes
Homo sapiens	Human	15.74	3.73	[6,19,28,34,85]	105	15	[55]	Terrestrial	Omnivore	122.5	2	No	Yes		530	Doughty, M. J., & Zaman, M. L. (2000). Human corneal thickness and its impact on intraocular pressure measures: a review and meta-analysis approach. Survey of ophthalmology, 44(5), 367-408.
Hydrochoerus hydrochaeris	Capybara	16.47	8.39	[85]				Terrestrial	Herbivore	15.1	1	Yes	Yes		460	Montiani‐Ferreira, F., Truppel, J., Tramontin, M. H., D’Octaviano Vilani, R. G., & Lange, R. R. (2008). The capybara eye: clincial tests, anatomic and biometric features. Veterinary Ophthalmology, 11(6), 386-394.
Lama glama	Llama	13.1	0.69	[85]				Terrestrial	Herbivore	28.9	1	No	Yes		608	Andrew, S. E., Willis, A. M., & Anderson, D. E. (2002). Density of corneal endothelial cells, corneal thickness, and corneal diameters in normal eyes of llamas and alpacas. American Journal of Veterinary Research, 63(3), 326-329.
Macaca fascicularis	Crab-eating Macaque	19.3	9.625	[4,85]				Terrestrial	Omnivore		3	Mixed	Mixed		417	Madigan, M. C., Gillard-Crewther, S., Kiely, P. M., Crewther, D. P., Brennan, N. A., Efron, N., & Holden, B. A. (1987). Corneal thickness changes following sleep and overnight contact lens wear in the primate (Macaca fascicularis). Current eye research, 6(6), 809-815.
Macaca mulatta	Rhesus macaque	16.83	7.11	[85]	113.6	Not given	[49]	Terrestrial	Omnivore	40	3	Yes	Mixed		468	Ollivier, F. J., Brooks, D. E., Komaromy, A. M., Kallberg, M. E., Andrew, S. E., Sapp, H. L., ... & Dawson, W. W. (2003). Corneal thickness and endothelial cell density measured by non-contact specular microscopy and pachymetry in Rhesus macaques (Macaca mulatta) with laser-induced ocular hypertension. Experimental Eye Research, 76(6), 671-677.
Macropus fuliginosus	Western grey kangaroo	14.04	6.8	[85]				Terrestrial	Herbivore	23.2	3	Yes	Yes
Mazama gouazoubira	Brown Brocket	15.3	6.08	[85]				Terrestrial	Herbivore	14.8	1	No	Yes
Mesocricetus auratus	Golden Hamster	4.55	1.33	[74]	94.4	0.4	[82]	Terrestrial	Herbivore	3.9	2	No	Yes
Mus musculus	Mouse	15.81	3.16	[3,29,33,85]	103	1	[81]	Terrestrial	Herbivore	4	3	Mixed	Yes		110	King, R., Struebing, F. L., Li, Y., Wang, J., Koch, A. A., Cooke Bailey, J. N., ... & Geisert, E. E. (2018). Genomic locus modulating corneal thickness in the mouse identifies POU6F2 as a potential risk of developing glaucoma. PLoS genetics, 14(1), e1007145.
Mustela putorius	European polecat	14.5	6.51	[85]				Terrestrial	Carnivore	11.1	1	No	Yes		337	Montiani‐Ferreira, F., Mattos, B. C., & Russ, H. H. A. (2006). Reference values for selected ophthalmic diagnostic tests of the ferret (Mustela putorius furo). Veterinary Ophthalmology, 9(4), 209-213.
Odocoileus virginianus	White-tailed deer	16.21	4.97	[84]	125	2.3	[80]	Terrestrial	Herbivore	23	1	Yes	Yes		747.55	Villar, T., Pascoli, A. L., Klein, A., Chacaltana, F. C., Capistrano, E., Shipley, C. F., & Martins, B. C. (2020). Tear production, intraocular pressure, and central corneal thickness in white‐tailed deer (Odocoileus virginianus). Veterinary ophthalmology, 23(1), 123-128.
Orycteropus afer	Aardvark	15.5	4.16	[85]	145	7	[75]	Terrestrial	Carnivore	29.8	1	Yes	Mixed		1431	Paszta, W., Klećkowska‐Nawrot, J. E., & Goździewska‐Harłajczuk, K. (2022). Morphological evaluation of the orbit, eye tunics, eyelids, and orbital glands in young and adult aardvarks Orycteropus afer, Pallas, 1766 (Tubulidentata: Orycteropodidae): Similarities and differences with representatives of the Afrotheria clade. The Anatomical Record.
Oryctolagus cuniculus	Rabbit (New Zealand White)	19.45	6.07	[2,8,12,31,85]	120	50	[38]	Terrestrial	Herbivore	9	1	Mixed	Yes		407	Chan, T., Payor, S., & Holden, B. A. (1983). Corneal thickness profiles in rabbits using an ultrasonic pachometer. Investigative ophthalmology & visual science, 24(10), 1408-1410.
Oryx dammah	Scimitar oryx	15.8	2.94	[85]				Terrestrial	Herbivore	27.5	1	Yes	Yes
Oryx leucoryx	Arabian oryx	15.4	15.27	[85]	177	30	[10]	Terrestrial	Herbivore	20.8	1	Yes	Yes
Macropus dorsalis	Black-striped wallaby	17.45	14.17	[85]				Terrestrial	Herbivore		1	No	Yes
Otaria flavescens	South American sea lion	27	10	[79]				Aquatic	Carnivore		1	Yes	Yes
Ovis aries	Sheep	14.06	1.33	[59,71,72,85]	125.5	2.3	[50,76]	Terrestrial	Herbivore	22.8	1	Mixed	Yes		804	Coyo, N., Peña, M. T., Costa, D., Ríos, J., Lacerda, R., & Leiva, M. (2016). Effects of age and breed on corneal thickness, density, and morphology of corneal endothelial cells in enucleated sheep eyes. Veterinary Ophthalmology, 19(5), 367-372.
Ovis orientalis	Asiatic Mouflon	12.58	4.22	[59,71]	94	11.6	[83]	Terrestrial	Herbivore		1	No	Yes
Panthera leo	Lion	22.9	1.74	[85]	175	19	[78]	Terrestrial	Carnivore	27	3	Yes	Yes
Phascolarctos cinereus	Koala	24.2	12.64	[85]				Terrestrial	Herbivore	22.1	4	Yes	Yes
Pongo pygmaeus	Orangutan	13.5	13.5	[85]							1	Yes	No
Phocoena phocoena	Harbor Porpoise	29	Not Given	[30]				Aquatic	Carnivore		1	N/A	N/A
Pteropus hypomelanus	Small flying fox	14.78	0.02	[85]	101	6	[41]	Terrestrial	Herbivore	20.3	2	No	Yes
Pteropus medius	Indian flying fox	12.95	3.1	[37]				Terrestrial	Herbivore		2	No	Yes
Pteropus pumilus	Little Golden-mantled flying fox	19.07	0.59	[85]						17.2	2	No	Yes
Pteropus vampyrus	Large Flying Fox	16.2	1.08	[85]	101	7	[41]	Terrestrial	Herbivore	20.9	2	No	Yes
Rattus norvegicus	Rat	17.2	14.35	[3,7,14,20,85]	117	2.5	[62]	Terrestrial	Omnivore	3.8	1	Mixed	Yes		170	C. Myers Bryan Ballantyne Susan M. Christopher Jean S. Chun, R. (1998). Comparative evaluation of several methods and conditions for the in vivo measurement of corneal thickness in rabbits and rats. Toxicology Methods, 8(3), 219-231.
Rhinoceros unicornis	Indian rhinoceros	31.2	6.62	[85]	160	2.9	[66]	Terrestrial	Herbivore	43.5	1	Yes	Yes
Rusa unicolor	Sambar deer	11.4	2.8	[68]	125	2.5		Terrestrial	Herbivore	26.4	1	No	Yes
Sus scrofa	Wild boar	14.1	4.31	[85]	108	4	[18]	Terrestrial	Omnivore	27	3	Yes	Yes		666	Faber, C., Scherfig, E., Prause, J. U., & Sørensen, K. E. (2008). Corneal thickness in pigs measured by ultrasound pachymetry in vivo. Scandinavian Journal of Laboratory Animal Sciences, 35(1), 39-43.
Tursiops truncatus	Bottlenose Dolphin	29	0.53	[30,85]				Aquatic	Carnivore	51.6	3	Yes	Yes
Vicugna pacos	Alpaca	14.9	1.8	[72]				Terrestrial	Herbivore	25.8	1	No	Yes		595	Andrew, S. E., Willis, A. M., & Anderson, D. E. (2002). Density of corneal endothelial cells, corneal thickness, and corneal diameters in normal eyes of llamas and alpacas. American Journal of Veterinary Research, 63(3), 326-329.
Zalophus californianus	California sea lion	32.8	6.27	[85]	98	23	[15,44]	Aquatic	Carnivore	35.7	3	N/A	Yes

## Sheet: Birds
Species	Common name	Mean IOP (mmHg)	Standard Deviation (mmHg)	Source	Diet	Longevity (year)	Type of tonometer (1=applanation;2=rebound;3=both)	Sedated?	Healthy?	Cornea Rigidity	Central Cornea Thickness (μm)
Accipiter cooperii	Cooper's hawk	13.35	1.31	[85]	Carnivore	20.3	3	No	Yes
Accipiter nisus	Northern Sparrowhawk	21.2	4.7	[85]	Carnivore	20.2	1	No	Mixed
Amazona aestiva	Turquoise-fronted Amazon	9.7	1.7	[67]	Herbivore	49	1	No	Yes
Amazona amazonica	Orange-winged Amazon	8.3	1.1	[67]	Herbivore	30	1	No	Yes
Aquila chrysaetos	Golden Eagle	21.5	5.88	[85]	Carnivore	48	1	No	Yes
Asio otus	Long-eared owl	8.75	5.96	[85]	Carnivore	27.8	1	No	Yes
Athene noctua	Little owl	10	12.82	[17,85]	Carnivore	11.1	3	No	Yes
Bubo ascalaphus	Pharaoh eagle-owl	7.8	6.86	[85]	Carnivore		1	No	Yes
Bubo bubo	Eurasian eagle-owl	9.9	0.59	[85]	Carnivore	68	1	No	Yes
Bubo virginianus	Great Horned Owl	10.13	6.62	[85]	Carnivore	29	1	No	Yes		390	Lau, R. K., Moresco, A., Woods, S. J., Reilly, C. M., Hawkins, M. G., Murphy, C. J., ... & Freeman, K. S. (2017). Presumptive keratoglobus in a great horned owl (Bubo virginianus). Veterinary ophthalmology, 20(6), 560-567.
Buteo buteo	Buzzard	23.71	23.52	[85]	Carnivore	28.8	1	No	Yes
Buteo jamaicensis	Red-tailed Hawk	20.15	14.74	[85]	Carnivore	30.7	3	No	Yes		480	Jones, M. P., & Ward, D. A. (2012). Fluorophotometric determination of aqueous humor flow rates in red-tailed hawks (Buteo jamaicensis). American journal of veterinary research, 73(4), 551-555.
Buteo rufinus	Long-legged Buzzard	13.3	7.84	[85]	Carnivore		1	No	Yes
Buteo swainsoni	Swainson’s Hawk	20.8	4.51	[85]	Carnivore	24.9	1	No	Yes
Cathartes aura	Turkey Vulture	13.35	3.49	[85]	Carnivore	20.8	1	No	Yes
Circaetus gallicus	Short-toed Eagle	13.6	1.57	[85]	Carnivore	17.3	1	No	Yes
Circus aeruginosus	Western Marsh Harrier	18.6	4.31	[85]	Carnivore	20.1	1	No	Yes
Circus pygargus	Montagu’s Harrier	13.4	2.16	[85]	Carnivore		1	No	Yes
Cygnus cygnus	Whooper Swan	11.3	3.55	[54]	Carnivore	26.5	2	No	Yes
Eudyptes chrysocome	Southern Rockhopper Penguin	22.05	7.28	[22,85]	Carnivore	10	3	No	Yes
Eudyptes chrysolophus	Macaroni Penguin	27.76	8.32	[22,85]	Carnivore	15	3	No	Yes
Falco naumanni	Lesser Kestrel	13.7	1.96	[85]	Carnivore	10.9	1	No	Yes
Falco peregrinus	Peregrine Falcon	9.2	3.53	[85]	Carnivore	25	1	No	Yes
Falco sparverius	American Kestrel	7.65	16.66	[85]	Carnivore	17	1	No	Yes
Falco tinnunculus	Common Kestrel	10.4	7.27	[17,52,85]	Carnivore	23.8	3	No	Yes		129	Werther, K., Candioto, C. G., & Korbel, R. (2017). Ocular histomorphometry of free-living common kestrels (Falco tinnunculus). Journal of avian medicine and surgery, 31(4), 319-326.
Haliaeetus albicilla	White-tailed Eagle	27.8	11.7	[85]	Carnivore	42	1	No	Yes
Haliaeetus leucocephalus	Bald Eagle	21.38	0.74	[85]	Carnivore	48	1	No	Yes
Megascops asio	Eastern Screech Owl	11.12	2.45	[85]	Carnivore	20.7	1	Not listed, assume no?	Yes
Milvus migrans	Black Kite	17.1	14.11	[85]	Carnivore	24	1	No	Yes
Milvus milvus	Red Kite	12.7	12.74	[85]	Carnivore	38	1	No	Yes
Numida meleagris	Helmeted Guineafowl	9.1	0.9	[73]	Omnivore		2	No	Yes
Pelecanus erythrorhynchos	American White Pelican	9	1.41	[53]	Carnivore	54	2	No	Yes
Pernis apivorus	European Honey Buzzard	14.4	5.49	[85]	Carnivore	29	1	No	Yes
Phoenicopterus ruber	American Flamingo	12.64	8.86	[85]	Carnivore	30	3	No	Yes
Poicephalus rufiventris	Red-bellied Parrot	11.5	1.39	[85]	Herbivore	33.4	N/A	No	No
Rhea americana	Greater Rhea	11.5	1.39	[85]	Omnivore	13	1	Yes	No
Spheniscus demersus	African Penguin	28.18	24.59	[42,85]	Carnivore	27.3	3	No	Yes		384.08	Gonzalez‐Alonso‐Alegre, E. M., Martinez‐Nevado, E., Caro‐Vadillo, A., & Rodriguez‐Alvaro, A. (2015). Central corneal thickness and intraocular pressure in captive black‐footed penguins (S pheniscus dermersus). Veterinary ophthalmology, 18, 94-97.
Spheniscus humboldti	Humbolt Penguin	20.36	8.04	[85]	Carnivore	17.5	1	Yes	Yes
Strix aluco	Tawny Owl	11.18	0.1	[85]	Carnivore	22.4	1	No	Yes
Strix varia	Barred Owl	10	4.51	[85]	Carnivore	24	1	No	Yes
Struthio camelus	Common Ostrich	18.3	6.86	[85]	Omnivore	50	1	No	Yes		850	Pérez Orrico, M. L., & Sabater González, M. (2022). Ophthalmology of Palaeognathae: Ostriches, Rheas, Emu, Cassowaries, Tinamous, and Kiwis. Wild and Exotic Animal Ophthalmology, 627-648.
Surnia ulula	Northern Hawk-owl	21.2	4.7	[85]	Carnivore	16.2	1	No	Yea
Tyto alba	Barn Owl	17.21	13.95	[85]	Carnivore	34	1	No	Yes
